# Supplementary material for: Clu1/Clu form mitochondria-associated granules upon metabolic transitions and regulate mitochondrial protein translation via ribosome interactions
Source: PLoS Genet. 2025 Jul 7;21(7):e1011773. doi: 10.1371/journal.pgen.1011773 (PMC12262889; doi:10.1371/journal.pgen.1011773)
Supplement: S3 Table — (XLSX) [file pgen.1011773.s010.xlsx]

## Sheet: Strains
Strain	Parental strain	Genotype	Source
BY4741		MATa his3Δ1 leu2Δ0 met15Δ0 ura3Δ0	Nianshu Zhang
BY4742		MATalpha his3Δ1 leu2Δ0 lys2∆0 ura3Δ1	Nianshu Zhang
Clu1-GFP	BY4741	MATa his3Δ1 leu2Δ0 met15Δ0 ura3Δ0 CLU1-GFP::HIS3MX	Nianshu Zhang
BiFC Clu1-VN strain		MATa his3∆1 leu2∆0 met15∆0 ura3∆0 CLU1-VN::KlURA3	Bioneer (Korea)
BiFC VC strains		MATalpha his3∆1 leu2∆0 met15∆0 ura3∆0 GENE X-VC::LEU2	Bioneer (Korea)
BiFC VN VC strains		MATa/alpha his3∆1/his3∆1 leu2∆0/leu2∆0 met15∆0/met15∆0 ura3∆0/ura3∆0 GENE X-VN::KlURA3 GENE X-VC::LEU2	Bioneer (Korea)
Clu1-VN Clu1-mCherry	BiFC Clu1-VN strain	MATa his3∆1 leu2∆0 met15∆0 ura3∆0 CLU1-VN::KlURA3 CLU1-mCherry::HYGMX	This study
Clu1-mCherry VN VC strains	Clu1-VN Clu1-mCherry and VC strains	MATa/alpha his3∆1/his3∆1 leu2∆0/leu2∆0 met15∆0/met15∆0 ura3∆0/ura3∆0 GENE X-VN::KlURA3 GENE X-VC::LEU3 CLU1-mCherry::HYGMX	This study
W303a		MATa ade2-1 can1-100 trp1-1 leu2-3 his3-11 ura3-1 can1-100	Dharmacon
clu1∆	W303a	MATa ade2-1 can1-100 trp1-1 leu2-3 his3-11 ura3-1 can1-101 clu1::HYGMX	This study
Clu1-TEV-GFP	BY4741	MATa his3Δ1 leu2Δ0 met15Δ0 ura3Δ0 CLU1-TEV-GFP::HIS3MX	This study

## Sheet: Plasmids
Plasmid	Reference
pHS12(COX4 presequence)-mcherry, ADH1 promotor, Leu3 marker	Gift from Benjamin Glick (Addgene plasmid # 25444)
pBS35 - 83797	Gift from Eric Muller (Addgene plasmid # 83797)
pFA6a-GFP(S65T)-His3MX	Gift from John Pringle (Addgene plasmid # 41598)
pYM28-BirA*	Gift from Martin Ott (Addgene #160290)
pJW1513; pRS316-pTDH3-Su9-TagBFP	Gift from Jonathan Weissman (Addgene plasmid # 62383)
pRP2132, Ded1-mCherry, Ura3	Gift from Roy Parker (PMID: 21925384)
pAG415GPD/Dcp1-dsRed	Miller-Fleming et al. 2014 PNAS (PMID: 24706893)
pRS313-pTDH3-Su9-TagBFP	Gift from Jonathan Weissman (Addgene plasmid # 62383)
pAG32	Gift from John McCusker (Addgene plasmid # 35122)

## Sheet: Primers
Primer name	Sequence	Purpose
Clu1KanMX-R	GATATAAAGAAAAATAATAAATAAACGAGATTGTTAAGTTAGCTCTCATCGATGAATTCGAGCTCG	generate clu1Δ
Clu1KanMX-F	AGTGTTACAGTTTATCTGAGACTGCATATCTTTAATCTCTCGTACGCTGCAGGTCGAC	generate clu1Δ
Clu1-BirA-HR-F	CAAAAACAAAACCAACAATAAAAAGAAGCATGGTAAGAAA GATTACAAGGACGACGACGACA	Fuse BirA* to Clu1 in the genome
Clu1-BirA-HR-R	AAGAAAAATAATAAATAAACGAGATTGTTAAGTTAGCTCT CGGCCGCATAGGCCACTAG	Fuse BirA* to Clu1 in the genome
His3locus-BirA-HR-F	ACTAAAAAATGAGCAGGCAAGATAAACGAAGGCAAAGATGGATTACAAGGACGACGACGACA	Make BirA* strain control
His3locus-BirA-HR-R	TTTCATTTGTAATACGCTTTACTAGGGCTTTCTGCTCTGTCGGCCGCATAGGCCACTAGT	Make BirA* strain control
Atp1-F	ACAACCCACAGAAGTTTCCTC	qPCR
Atp1-R	AGCAATACCATCACCGACTG	qPCR
Adh3-F	TGAAGGTGCTGGTGTAGTTG	qPCR
Adh3-R	TCGCATGTCATACAAGAACCG	qPCR
Taf10-F	ATATTCCAGGATCAGGTCTTCCGTAGC	qPCR
Taf10-R	GTAGTCTTCTCATTCTGTTGATGTTGTTGTTG	qPCR
25S-F2	CGTAAGTCAAGGATGCTGGC	qPCR
25S-R2	CCCAAACACTCGCATAGACG	qPCR
Pgk1-F	TGTCTTGGCTTCTCACTTGG	qPCR
Pgk1-R	TTCAACTTCTGGACCGACAC	qPCR
Ade3-F	CTAATGCTGTGGTCTTGGTTG	qPCR
Ade3-R	AGTGTATGCGGAAGGTAAAGG	qPCR
Leu1-F	CAGACAAGGTATCGTCCACAC	qPCR
Leu1-R	AGTACCAATACCAAAGGCCAG	qPCR
Ubc6-F	AGCAGGCTCACAAGAGATTGACGA	qPCR
Ubc6-R	TACCGTGATATTGACCGCCCTTGT	qPCR
Aco1-F	AGGACAAGGATGGTAATGAGTTC	qPCR
Aco1-R	ACGGTCTGAAGTTGGAGAAAC	qPCR
Hsp60-F	TGCTGAAGATGTTGACGGTG	qPCR
Hsp60-R	CCTTCACAGCACAAACCTTAAC	qPCR
Scc1-F	AGATCGTCAAGCACTCCAAC	qPCR
Ssc1-R	CGATTTGGGCTGGTGAGTAAG	qPCR
Pda1-F	GTGGTAATGGTATCGTGGGTG	qPCR
Pda1-R	CGTCCTCGTTCTTGTATTGGTG	qPCR
Atp2-F	TGGGTATGGATGAATTGTCCG	qPCR
Atp2-R	GCAACGGTGTCCTTTAATCTC	qPCR
Sod2-F	GGACGAGCTGATTAAGTTGACC	qPCR
Sod2-R	GTGACGGTATCCTGGTTGTAG	qPCR
Swap-marker-F	TCCTGATGCGGTATTTTCTCC	swap URA3 to HIS3 in pRS316-pTDH3-Su9-TagBFP			correct methods
Swap-marker-R	GTCGGGGCTGGCTTAACTAT	swap URA3 to HIS3 in pRS316-pTDH3-Su9-TagBFP
Clu1-mcherry-F	CAAAAACAAAACCAACAATAAAAAGAAGCATGGTAAGAAAggtcgacggatccccgggt	Fuse mCherry to CLU1 in the genome
Clu13UTR-MX-R	AAAGAAAAATAATAAATAAACGAGATTGTTAAGTTAGCTCTatcgatgaattcgagctcg	Fuse mCherry to CLU1 in the genome
