# Supplementary material for: Clu1/Clu form mitochondria-associated granules upon metabolic transitions and regulate mitochondrial protein translation via ribosome interactions
Source: PLoS Genet. 2025 Jul 7;21(7):e1011773. doi: 10.1371/journal.pgen.1011773 (PMC12262889; doi:10.1371/journal.pgen.1011773)
Supplement: S4 Table — The data for every graph in both the main text and supplementary material is listed within individual sheets. Sheets are labelled by the Figure number and panel. (XLSX) [file pgen.1011773.s011.xlsx]

## Sheet: Fig 5D
Fig 5D.
Raw Data
Ctrl	RNase
82	40
84	10
85	61
82	12
79	24
Statistical Analysis of Data using Prism 10
Unpaired t test with Welch's correction
P value	0.0049
P value summary	**
Significantly different (P < 0.05)?	Yes
One- or two-tailed P value?	Two-tailed
Welch-corrected t, df	t=5.525, df=4.093
How big is the difference?
Mean of column A	82.4
Mean of column B	29.4
Difference between means (B - A) ± SEM	-53.00 ± 9.593
95% confidence interval	-79.40 to -26.60
R squared (eta squared)	0.8818
F test to compare variances
F, DFn, Dfd	85.81, 4, 4
P value	0.0008
P value summary	***
Significantly different (P < 0.05)?	Yes
Data analyzed
Sample size, column A	5
Sample size, column B	5

## Sheet: Fig 5G
Fig 5G.
Raw Data
0 min	60 min (- CHX)	60 min (+ CHX)
10.9091	24.0741	28.5714
8.16327	26.9231	31.25
6.12245	33.6735	25.8621
Statistical Analysis of Data using Prism 10
Number of families	1
Number of comparisons per family	3
Alpha	0.05
Tukey's multiple comparisons test	Mean Diff.	95.00% CI of diff.	Below threshold?	Summary	Adjusted P Value
0 min vs. 60 min (- CHX)	-19.83	-28.66 to -10.99	Yes	**	0.0011	A-B
0 min vs. 60 min (+ CHX)	-20.16	-29.00 to -11.33	Yes	**	0.001	A-C
60 min (- CHX) vs. 60 min (+ CHX)	-0.3376	-9.175 to 8.500	No	ns	0.9925	B-C
Test details	Mean 1	Mean 2	Mean Diff.	SE of diff.	n1	n2	q	DF
0 min vs. 60 min (- CHX)	8.398	28.22	-19.83	2.88	3	3	9.734	6
0 min vs. 60 min (+ CHX)	8.398	28.56	-20.16	2.88	3	3	9.9	6
60 min (- CHX) vs. 60 min (+ CHX)	28.22	28.56	-0.3376	2.88	3	3	0.1658	6
Compact letter display
60 min (+ CHX)	A
60 min (- CHX)	A
0 min	B

## Sheet: Fig 5I
Fig 5I.
Raw Data
Ctrl	CHX	CCCP	CHX + CCCP
23.578	4.55939	62.9626	53.2778
4.79755	15.9735	45.9679	64.0029
6.06838	29.2786	73.4127	45.5269
Statistical Analysis of Data using Prism 10
Table Analyzed	CCCP_data points
Data sets analyzed	A-D
ANOVA summary
F	14.23
P value	0.0014
P value summary	**
Significant diff. among means (P < 0.05)?	Yes
R squared	0.8422
Brown-Forsythe test
F (DFn, DFd)	0.1049 (3, 8)
P value	0.9549
P value summary	ns
Are SDs significantly different (P < 0.05)?	No
Bartlett's test
Bartlett's statistic (corrected)
P value
P value summary
Are SDs significantly different (P < 0.05)?
ANOVA table	SS	DF	MS	F (DFn, DFd)	P value
Treatment (between columns)	5775	3	1925	F (3, 8) = 14.23	P=0.0014
Residual (within columns)	1082	8	135.3
Total	6857	11
Data summary
Number of treatments (columns)	4
Number of values (total)	12

## Sheet: Fig 7E
Fig 7E.
Raw Data
	wt				clu1Δ
ACO1	97.588	80.0824	97.8891	124.441	49.2629	54.2928	46.0983	82.6615
PDA1	120.294	97.4856	70.1984	112.022	83.5094	78.2757	72.0441	72.7598
HSP60	105.65	101.077	104.455	88.8187	73.0041	70.0379	71.9142	72.749
SSC1	113.312	80.903	114.153	91.6319	52.935	58.1193	58.8949	71.9588
ATP1	106.575	96.0639	97.4045	99.9562	77.6453	85.2648	87.433	77.3743
PGK1	87.9597	100.47	109.362	102.208	118.316	107.111	125.389	115.596
LEU1	115.553	87.51	100.78	96.1568	171.016	190.487	179.553	208.428
ADE3	89.7475	69.3508	33.9269	206.975	212.425	165.526	280.599	222.233
Statistical Analysis of Data using Prism 10
Test details
Test name	Unpaired t test with Welch correction
Variance assumption	Individual variance for each group
Multiple comparisons	Set P value threshold
Method	No correction for multiple comparisons
Alpha	0.05
Number of tests performed	8
Number of rows omitted	0
	Below threshold?	P value	Mean of wt	Mean of clu1Δ	Difference	SE of difference	t ratio	df
ACO1	Yes	0.01501	100	58.08	41.92	12.4	3.382	5.953
PDA1	No	0.121377	100	76.65	23.35	11.32	2.064	3.355
HSP60	Yes	0.004557	100	71.93	28.07	3.909	7.182	3.182
SSC1	Yes	0.010315	100	60.48	39.52	9.17	4.31	4.373
ATP1	Yes	0.002119	100	81.93	18.07	3.488	5.181	5.937
PGK1	Yes	0.030267	100	116.6	-16.6	5.838	2.844	5.846
LEU1	Yes	0.000201	100	187.4	-87.37	9.979	8.755	5.479
ADE3	Yes	0.04161	100	220.2	-120.2	44.31	2.713	5.06

## Sheet: Fig 7F
Fig 7F.
Raw Data
	WT				clu1Δ
ACO1	1.14	1.15	0.732	0.979	0.672	0.675	0.823	1.14
PDA1	1.05	0.921	0.866	1.16	1.17	1.18	0.988	1.18
HSP60	0.868	1.09	0.927	1.11	0.655	0.763	0.776	0.97
SSC1	1.16	0.849	0.929	1.06	1.03	0.962	0.911	1.05
ATP1	0.963	0.961	0.928	1.15	1.12	1.06	1.04	1.1
PGK1	0.928	1.09	1.02	0.962	1.64	1.32	1.21	1.82
LEU1	1.07	0.937	0.997	0.995	2.03	1.43	1.4	1.9
ADE3	0.956	1.06	0.966	1.01	1.56	1.49	1.34	1.42
Statistical Analysis of Data using Prism 10
Test details
Test name	Unpaired t test with Welch correction
Variance assumption	Individual variance for each group
Multiple comparisons	Set P value threshold
Method	No correction for multiple comparisons
Alpha	0.05
Number of tests performed	8
Number of rows omitted	0
	Below threshold?	P value	Mean of WT	Mean of clu1Δ	Difference	SE of difference	t ratio	df
ACO1	No	0.285183	1	0.8275	0.1728	0.147	1.175	5.917
PDA1	No	0.164803	0.9993	1.13	-0.1303	0.08117	1.605	5.433
HSP60	No	0.058102	0.9988	0.791	0.2078	0.08874	2.341	5.951
SSC1	No	0.889069	0.9995	0.9883	0.01125	0.07597	0.1481	4.228
ATP1	No	0.216858	1.001	1.08	-0.0795	0.05368	1.481	3.772
PGK1	Yes	0.034785	1	1.498	-0.4975	0.1454	3.422	3.379
LEU1	Yes	0.0217	0.9998	1.69	-0.6903	0.1634	4.225	3.171
ADE3	Yes	0.000626	0.998	1.453	-0.4545	0.0528	8.608	4.432

## Sheet: Fig 8A
Fig 8A.
Raw Data
ACO1	PDA1	HSP60	SSC1	ATP1	ADH3	SOD2	ATP2
409.515	111.686	93.8421	67.8361	40.3649	63.9778	5.17045	5.88596
633.867	103.925	121.715	75.8147	49.7894	71.8062	5.45659	4.41804
1034.34	131.7	137.355	117.574	48.6368	105.453	6.59766	6.42727
Statistical Analysis of Data using Prism 10

## Sheet: Fig 8B
Fig 8B.
Raw Data
	CHX	EDTA	Puro
ACO1	409.515	1.94574	90.3601
	633.867	2.91884	112.219
	1034.34	2.54386
PDA1	111.686	0.948141	31.5637
	103.925	1.79982	21.632
	131.7	1.12229
HSP60	93.8421	1.23782	11.9469
	121.715	2.20645	19.5877
	137.355	1.86857
SSC1	67.8361	1.70599	13.6455
	75.8147	2.52683	24.4975
	117.574	2.00492
ATP1	40.3649	1.32357	12.4018
	49.7894	1.67215	8.17972
	48.6368	1.03623
ADH3	63.9778	1.64064	16.4068
	71.8062	2.38815	4.36587
	105.453	1.68924
SOD2	5.17045	1.05345	2.00775
	5.45659	1.59034	1.82921
	6.59766	1.20082
ATP2	5.88596	0.733242	5.29524
	4.41804	1.19708	7.73085
	6.42727	1.18256
Statistical Analysis of Data using Prism 10
ACO1
Number of families	1
Number of comparisons per family	3
Alpha	0.05
Tukey's multiple comparisons test	Mean Diff.	95.00% CI of diff.	Below threshold?	Summary	Adjusted P Value
CHX vs. EDTA	690.1	157.9 to 1222	Yes	*	0.0189	A-B
CHX vs. Puro	591.3	-3.705 to 1186	No	ns	0.0511	A-C
EDTA vs. Puro	-98.82	-693.8 to 496.2	No	ns	0.8556	B-C
Test details	Mean 1	Mean 2	Mean Diff.	SE of diff.	n1	n2	q	DF
CHX vs. EDTA	692.6	2.469	690.1	163.5	3	3	5.967	5
CHX vs. Puro	692.6	101.3	591.3	182.9	3	2	4.573	5
EDTA vs. Puro	2.469	101.3	-98.82	182.9	3	2	0.7643	5
Compact letter display
CHX	A
Puro	A B
EDTA	B
PDA1
Number of families	1
Number of comparisons per family	3
Alpha	0.05
Tukey's multiple comparisons test	Mean Diff.	95.00% CI of diff.	Below threshold?	Summary	Adjusted P Value
CHX vs. EDTA	114.5	88.98 to 140.0	Yes	****	<0.0001	A-B
CHX vs. Puro	89.17	60.67 to 117.7	Yes	***	0.0004	A-C
EDTA vs. Puro	-25.31	-53.81 to 3.198	No	ns	0.0745	B-C
Test details	Mean 1	Mean 2	Mean Diff.	SE of diff.	n1	n2	q	DF
CHX vs. EDTA	115.8	1.29	114.5	7.836	3	3	20.66	5
CHX vs. Puro	115.8	26.6	89.17	8.76	3	2	14.4	5
EDTA vs. Puro	1.29	26.6	-25.31	8.76	3	2	4.085	5
Compact letter display
CHX	A
Puro	B
EDTA	B
HSP60
Number of families	1
Number of comparisons per family	3
Alpha	0.05
Tukey's multiple comparisons test	Mean Diff.	95.00% CI of diff.	Below threshold?	Summary	Adjusted P Value
CHX vs. EDTA	115.9	78.27 to 153.5	Yes	***	0.0004	A-B
CHX vs. Puro	101.9	59.83 to 143.9	Yes	**	0.0012	A-C
EDTA vs. Puro	-14	-56.03 to 28.04	No	ns	0.5632	B-C
Test details	Mean 1	Mean 2	Mean Diff.	SE of diff.	n1	n2	q	DF
CHX vs. EDTA	117.6	1.771	115.9	11.55	3	3	14.18	5
CHX vs. Puro	117.6	15.77	101.9	12.92	3	2	11.15	5
EDTA vs. Puro	1.771	15.77	-14	12.92	3	2	1.532	5
Compact letter display
CHX	A
Puro	B
EDTA	B
SSC1
Number of families	1
Number of comparisons per family	3
Alpha	0.05
Tukey's multiple comparisons test	Mean Diff.	95.00% CI of diff.	Below threshold?	Summary	Adjusted P Value
CHX vs. EDTA	85	39.19 to 130.8	Yes	**	0.0042	A-B
CHX vs. Puro	68	16.79 to 119.2	Yes	*	0.0172	A-C
EDTA vs. Puro	-16.99	-68.21 to 34.22	No	ns	0.5652	B-C
Test details	Mean 1	Mean 2	Mean Diff.	SE of diff.	n1	n2	q	DF
CHX vs. EDTA	87.07	2.079	85	14.08	3	3	8.539	5
CHX vs. Puro	87.07	19.07	68	15.74	3	2	6.11	5
EDTA vs. Puro	2.079	19.07	-16.99	15.74	3	2	1.527	5
Compact letter display
CHX	A
Puro	B
EDTA	B
ATP1
Number of families	1
Number of comparisons per family	3
Alpha	0.05
Tukey's multiple comparisons test	Mean Diff.	95.00% CI of diff.	Below threshold?	Summary	Adjusted P Value
CHX vs. EDTA	44.92	35.57 to 54.27	Yes	****	<0.0001	A-B
CHX vs. Puro	35.97	25.52 to 46.43	Yes	***	0.0002	A-C
EDTA vs. Puro	-8.947	-19.40 to 1.511	No	ns	0.0838	B-C
Test details	Mean 1	Mean 2	Mean Diff.	SE of diff.	n1	n2	q	DF
CHX vs. EDTA	46.26	1.344	44.92	2.875	3	3	22.1	5
CHX vs. Puro	46.26	10.29	35.97	3.214	3	2	15.83	5
EDTA vs. Puro	1.344	10.29	-8.947	3.214	3	2	3.937	5
Compact letter display
CHX	A
Puro	B
EDTA	B
ADH3
Number of families	1
Number of comparisons per family	3
Alpha	0.05
Tukey's multiple comparisons test	Mean Diff.	95.00% CI of diff.	Below threshold?	Summary	Adjusted P Value
CHX vs. EDTA	78.51	40.11 to 116.9	Yes	**	0.0027	A-B
CHX vs. Puro	70.03	27.10 to 112.9	Yes	**	0.0073	A-C
EDTA vs. Puro	-8.48	-51.40 to 34.44	No	ns	0.8043	B-C
Test details	Mean 1	Mean 2	Mean Diff.	SE of diff.	n1	n2	q	DF
CHX vs. EDTA	80.41	1.906	78.51	11.8	3	3	9.41	5
CHX vs. Puro	80.41	10.39	70.03	13.19	3	2	7.507	5
EDTA vs. Puro	1.906	10.39	-8.48	13.19	3	2	0.9092	5
Compact letter display
CHX	A
Puro	B
EDTA	B
SOD2
Number of families	1
Number of comparisons per family	3
Alpha	0.05
Tukey's multiple comparisons test	Mean Diff.	95.00% CI of diff.	Below threshold?	Summary	Adjusted P Value
CHX vs. EDTA	4.46	3.100 to 5.820	Yes	***	0.0003	A-B
CHX vs. Puro	3.823	2.303 to 5.344	Yes	**	0.001	A-C
EDTA vs. Puro	-0.6369	-2.157 to 0.8836	No	ns	0.425	B-C
Test details	Mean 1	Mean 2	Mean Diff.	SE of diff.	n1	n2	q	DF
CHX vs. EDTA	5.742	1.282	4.46	0.4179	3	3	15.09	5
CHX vs. Puro	5.742	1.918	3.823	0.4673	3	2	11.57	5
EDTA vs. Puro	1.282	1.918	-0.6369	0.4673	3	2	1.928	5
Compact letter display
CHX	A
Puro	B
EDTA	B
ATP2
Number of families	1
Number of comparisons per family	3
Alpha	0.05
Tukey's multiple comparisons test	Mean Diff.	95.00% CI of diff.	Below threshold?	Summary	Adjusted P Value
CHX vs. EDTA	4.539	1.813 to 7.266	Yes	**	0.0067	A-B
CHX vs. Puro	-0.936	-3.985 to 2.113	No	ns	0.6088	A-C
EDTA vs. Puro	-5.475	-8.524 to -2.427	Yes	**	0.0048	B-C
Test details	Mean 1	Mean 2	Mean Diff.	SE of diff.	n1	n2	q	DF
CHX vs. EDTA	5.577	1.038	4.539	0.838	3	3	7.661	5
CHX vs. Puro	5.577	6.513	-0.936	0.9369	3	2	1.413	5
EDTA vs. Puro	1.038	6.513	-5.475	0.9369	3	2	8.265	5
Compact letter display
Puro	A
CHX	A
EDTA	B

## Sheet: Fig 8C
Fig 8C
Raw Data
	25S			18S
CHX	24.0938	22.7636	38.2808	39.7478	29.7448	55.9992
EDTA	0.56051	0.535316	0.535491	0.379894	0.486762	0.445635
Puro	2.15818	4.16574	0	1.139	2.46191	0

## Sheet: Fig S1D
Fig S1D
Raw Data
2.37
2.37
2.37
0.223
39.9
0.956
5.8

## Sheet: Fig S1E
Fig S1E
Raw Data
0.00701
0.0684
0.246
0.982
18
0.246
0.246

[truncated: 4 more sheets: Fig S1F, Fig S2, Fig S7A, Fig S7B]
